# Supplementary material for: Effects of Specially Designed Energy-Restricted Diet on Anthropometric Parameters and Cardiometabolic Risk in Overweight and Obese Adults: Pilot Study
Source: Nutrients. 2024 Oct 11;16(20):3453. doi: 10.3390/nu16203453 (PMC11510625; doi:10.3390/nu16203453)
Supplement: Supplementary file 1 [file nutrients-16-03453-s001.zip]

Archive with 4 entries (4 files):
- Supplement files R2/Supplement Figure S1.tif
- Supplement files R2/Supplement Table S1.pdf
- Supplement files R2/Supplement Table S2.pdf
- Supplement files R2/Supplement Table S3.pdf
